# Supplementary material for: Tracking prototype and exemplar representations in the brain across learning
Source: eLife. 2020 Nov 26;9:e59360. doi: 10.7554/eLife.59360 (PMC7746231; doi:10.7554/eLife.59360)
Supplement: Figure 4—source data 1. [file elife-59360-fig4-data1.csv.zip]

Archive with 1 entries (1 files):
- 03_behave_model_fits.csv
