# Supplementary material for: Tracking prototype and exemplar representations in the brain across learning
Source: eLife. 2020 Nov 26;9:e59360. doi: 10.7554/eLife.59360 (PMC7746231; doi:10.7554/eLife.59360)
Supplement: Figure 4—source data 1. [file elife-59360-fig4-data1.csv.zip › 03_behave_model_fits.csv]

ssid	interim_tests1-2_exemplar_fit	interim_tests3-4_exemplar_fit	interim_tests1-2_prototype_fit	interim_tests3-4_prototype_fit	final_test_exemplar_fit	final_test_prototype_fit	interim_tests1-2_exemplar_c	interim_tests1-2_exemplar_w1	interim_tests1-2_exemplar_w2	interim_tests1-2_exemplar_w3	interim_tests1-2_exemplar_w4	interim_tests1-2_exemplar_w5	interim_tests1-2_exemplar_w6	interim_tests1-2_exemplar_w7	interim_tests1-2_exemplar_w8	interim_tests3-4_exemplar_c	interim_tests3-4_exemplar_w1	interim_tests3-4_exemplar_w2	interim_tests3-4_exemplar_w3	interim_tests3-4_exemplar_w4	interim_tests3-4_exemplar_w5	interim_tests3-4_exemplar_w6	interim_tests3-4_exemplar_w7	interim_tests3-4_exemplar_w8	interim_tests1-2_prototype_c	interim_tests1-2_prototype_w1	interim_tests1-2_prototype_w2	interim_tests1-2_prototype_w3	interim_tests1-2_prototype_w4	interim_tests1-2_prototype_w5	interim_tests1-2_prototype_w6	interim_tests1-2_prototype_w7	interim_tests1-2_prototype_w8	interim_tests3-4_prototype_c	interim_tests3-4_prototype_w1	interim_tests3-4_prototype_w2	interim_tests3-4_prototype_w3	interim_tests3-4_prototype_w4	interim_tests3-4_prototype_w5	interim_tests3-4_prototype_w6	interim_tests3-4_prototype_w7	interim_tests3-4_prototype_w8	final_test_exemplar_c	final_test_exemplar_w1	final_test_exemplar_w2	final_test_exemplar_w3	final_test_exemplar_w4	final_test_exemplar_w5	final_test_exemplar_w6
202	10.90812084	9.124592084	6.147911945	8.248545045	9.47E-08	8.82E-08	30.95269801	0.209529452	8.13E-07	0.509149482	0.015081927	0.179947236	0.08089543	0.005395237	4.23E-07	45.03792734	0.040644936	1.99E-09	0.462615503	0.013050914	0.456085438	0.027603202	1.99E-09	1.99E-09	37.11454853	0.243350542	8.57E-09	0.493346365	1.90E-08	0.230336286	0.019659506	0.013307266	6.87E-09	21.81992917	4.40E-09	8.80E-09	0.499999996	0.036879975	0.463119995	2.93E-09	8.80E-09	8.80E-09	90.01013581	0.034512682	0.039485941	0.290814231	0.276517011	0.277275759	0.037869076
203	8.501569691	1.02E-07	7.771166154	9.61E-08	1.19E-07	9.27E-08	40.03093911	0.053987148	0.211534692	0.041763502	0.211932114	0.475336794	6.81E-09	0.005445724	1.92E-08	87.00621997	0.034702893	0.287531142	0.281820543	0.042566063	0.274167573	0.03697537	0.020387243	0.021849173	7.603074405	0.103453605	0.143931851	0.153903406	0.247191731	0.263313819	3.52E-09	0.088205576	7.33E-09	87.8714223	0.04219536	0.219735844	0.336406969	0.022155324	0.260980433	0.039549646	0.038834889	0.040141534	89.62298665	0.037340593	0.28265153	0.287295145	0.036292345	0.279336216	0.037211256
205	13.90766283	13.46033778	13.11443188	12.34646589	17.46911661	14.69568157	22.56525641	2.14E-08	0.09124888	5.04E-08	0.790678957	8.30E-08	0.064819194	0.040270323	0.012982491	40.71536374	1.96E-07	0.079392121	0.00995819	0.425297874	9.82E-07	3.93E-07	0.404919282	0.080430961	3.976125819	3.38E-08	0.041648609	6.12E-08	0.473321634	2.74E-07	0.266813475	0.149241406	0.068974507	18.12207853	2.12E-08	1.12E-07	0.029534096	0.505030239	1.46E-07	4.09E-08	0.465435276	6.84E-08	43.36521817	0.008874814	0.056581361	0.003458029	0.505314288	5.75E-09	0.006056178
206	3.50E-08	7.93E-07	1.32E-08	3.15E-08	1.216396048	5.81E-08	71.35423569	0.074936878	0.07268218	0.126968757	0.202657443	0.200077482	0.092481859	0.118377824	0.111817577	98.12732644	0.160896913	0.088987114	0.17385365	0.084677117	0.158386256	0.013386762	0.068718663	0.251093526	57.26453255	0.0965959	0.115824165	0.133961082	0.166246382	0.12482675	0.116812593	0.124874762	0.120858365	72.79736713	0.125450961	0.108724339	0.146674425	0.111917422	0.126763012	0.137591287	0.137147209	0.105731344	97.67317409	0.157146444	0.261476956	0.159932497	0.023732723	0.082555314	0.08534137
207	23.5903508	16.31745542	23.64756543	14.78372808	35.01402977	34.47912877	3.671908097	5.33E-07	1.06E-06	0.211182612	1.68E-07	4.28E-07	0.285238882	0.43772022	0.065856094	17.99192774	6.56E-07	1.12E-06	0.070795481	1.31E-06	7.98E-07	2.09E-06	0.826775293	0.102423247	1.749067373	6.53E-08	4.42E-08	0.192239677	1.12E-08	2.82E-08	0.307893292	0.454813192	0.045053689	2.60269052	3.68E-08	6.30E-08	0.233680282	1.38E-07	5.41E-08	1.39E-07	0.766319102	1.86E-07	15.95328747	0.007548552	1.91E-07	0.027671402	2.30E-07	6.19E-08	0.031232954
208	19.62454827	11.7408328	18.50439898	11.41734341	22.1665194	15.49714719	19.68017492	0.020098837	0.03214968	4.31E-08	0.005846903	6.30E-09	1.38E-08	0.44514001	0.496764507	41.89085225	0.006096995	0.015776445	0.025059112	1.67E-09	1.11E-08	0.472890928	0.030312803	0.449863705	2.354256123	0.103371231	0.124977192	2.28E-06	1.36E-05	8.49E-07	1.25E-06	0.270179802	0.501453817	20.35127099	0.010981447	0.035815784	6.38E-08	1.38E-08	5.04E-08	0.486654458	3.95E-07	0.466547789	18.34456906	9.92E-07	0.014214774	2.59E-06	8.79E-07	4.63E-07	0.084424177
209	20.08867544	11.67489934	19.8691793	3.602461311	13.45697363	5.21553919	5.675483647	7.26E-07	0.019779352	0.022314544	2.92E-08	0.734602726	3.53E-07	0.125086795	0.098215475	21.86437306	1.74E-07	2.56E-06	1.73E-07	0.103345335	3.31E-07	0.009859984	0.792868733	0.093922707	2.29082037	3.84E-09	0.001184617	0.080471447	2.19E-09	0.533834507	1.25E-08	0.199018063	0.185491347	36.87782226	1.35E-09	0.227885458	1.35E-09	0.237338224	1.52E-09	1.74E-09	0.534776309	2.43E-09	39.03033208	8.19E-08	0.260825462	5.27E-08	0.166717438	1.38E-07	0.010187405
210	11.4616553	4.755181616	11.58860386	2.24934177	9.754059366	8.072742915	21.09755607	0.066967967	0.374577335	0.030412014	0.349021481	2.10E-07	0.004646146	0.174373288	1.56E-06	52.3774325	0.065947484	0.410110831	0.020617249	0.070887905	0.396427638	0.007695815	0.020617276	0.007695803	5.220927692	0.225148346	0.185735701	0.07608672	0.195521893	4.61E-09	0.12024355	0.197263779	6.95E-09	78.55680031	0.060818267	0.332902298	0.074327893	0.160105227	0.066342737	0.066326126	0.18469756	0.054479893	30.54924424	0.131586791	0.032103487	6.30E-09	0.589957667	0.130363102	0.07846485
212	9.617761307	1.10E-07	11.16891344	7.98E-08	4.349853843	2.870841724	41.33371384	0.204265276	0.46985773	0.044650068	0.060547209	0.22067969	1.30E-08	3.43E-09	1.08E-08	87.77392323	0.038021376	0.250449464	0.111145065	0.040434474	0.241686637	0.10746699	0.105420705	0.105375289	5.787931266	0.079780899	0.323228915	0.26764049	0.004077829	0.325268734	8.45E-07	5.54E-07	1.74E-06	83.91959706	0.043063593	0.261628772	0.127788149	0.051072804	0.249966725	0.090743245	0.084955359	0.090781354	53.53538366	1.24E-08	0.410268802	0.414204553	0.055304912	0.062243001	0.057978692
213	8.698727815	10.39720906	5.979891297	7.298373643	18.79189766	9.255320166	44.54240106	0.45150817	0.026405398	6.75E-10	0.467975851	0.031399516	9.00E-10	1.35E-09	0.022711063	51.20671957	0.427084071	1.25E-08	1.25E-08	1.25E-08	0.074958611	2.49E-09	0.07218029	0.425776988	19.26845332	0.461685897	8.51E-07	2.64E-07	0.419294943	0.06710694	4.54E-07	5.58E-07	0.051910092	20.26489049	0.499999937	1.78E-08	1.42E-07	1.42E-07	0.051306428	7.48E-09	2.84E-08	0.448693297	19.80923977	0.800486415	8.23E-07	1.27E-06	0.046277391	0.09668967	6.45E-07
214	12.30327999	13.24684234	12.38302148	13.03915275	16.4536446	16.13564314	7.210113333	5.76E-09	7.16E-09	0.406032019	0.185167651	0.058427445	1.84E-07	0.350372672	1.65E-08	7.467088389	0.122797871	0.299947679	0.1257191	4.31E-09	0.111218982	3.61E-09	0.26423488	0.076081479	4.201623264	3.94E-08	5.19E-08	0.27368792	0.206176153	0.069897727	0.142584636	0.307653435	3.68E-08	4.797471682	0.097608168	0.275402101	0.201786586	4.57E-06	0.112687648	9.58E-07	0.239888465	0.072621502	8.545178238	0.033472515	5.60E-07	0.127758324	0.448213405	0.119960664	5.80E-08
215	18.68514183	11.09038203	17.80928768	10.58502188	23.75890368	23.41088396	22.1324561	2.52E-09	0.004833954	0.028910447	0.031883478	3.35E-09	0.90254575	0.015913294	0.015913071	44.99171555	2.84E-08	0.072777868	0.086969639	0.40645053	4.73E-08	0.433801788	2.84E-08	7.10E-08	2.737395104	8.70E-09	5.97E-09	0.01714198	0.185918619	4.67E-09	0.614110584	0.09676239	0.086066408	17.87873763	1.88E-08	8.95E-08	3.58E-07	0.485713977	2.75E-08	0.514285474	1.88E-08	3.58E-08	22.03866944	7.23E-08	0.088475624	4.03E-07	0.790394301	9.81E-08	0.121127738
216	11.4472514	4.80391504	9.187782086	2.502012561	5.06000202	3.819089516	33.13788002	0.296040696	0.015437282	0.234517706	9.90E-08	0.231400971	0.209767855	1.07E-07	0.012835284	48.94543361	0.403397197	0.023067385	0.410449854	0.013656194	0.065921556	0.060440512	0.02306728	2.15E-08	6.278626901	0.334888607	0.126491113	0.151341934	2.63E-08	0.195618908	0.111154757	4.10E-08	0.080504613	86.90456177	0.289732896	0.055291151	0.117725451	9.20E-09	0.202291143	0.057115397	0.197707267	0.080136687	80.20668201	0.394359126	0.209468083	2.97E-08	0.10082493	0.073581966	0.106854543
218	17.5536526	10.13531673	17.21429163	10.94474562	17.63455918	9.158690791	18.39371909	0.018219701	0.000176202	0.471827541	3.54E-07	3.30E-08	0.418953534	0.041116738	0.049705897	40.00145776	0.002049063	0.035004262	0.241941681	0.474599911	3.11E-07	0.208760005	0.029529646	0.008115121	2.883585355	0.115225543	0.020528143	0.408116077	6.49E-07	2.91E-08	0.206248544	0.120703511	0.129177503	5.156185113	0.066313808	6.18E-08	0.299441883	0.294221396	8.71E-08	0.165629693	0.129163945	0.045229126	40.11804013	2.04E-09	0.211184369	0.525517453	0.224151763	5.28E-09	0.031382492
221	11.03732674	5.890118043	11.01233691	5.798321113	14.55502158	13.41722991	38.98432645	0.015547258	5.37E-07	0.080004846	9.97E-07	9.97E-07	0.426506761	0.08311334	0.394825265	53.67954734	2.25E-08	0.034869911	0.067482036	1.13E-08	7.51E-09	0.422977591	0.06694736	0.407723061	16.84087898	0.035609611	3.07E-07	2.47E-06	5.27E-07	5.27E-07	0.477998385	0.004194787	0.482193388	22.44922477	3.02E-08	0.081005872	3.90E-08	3.46E-08	1.81E-08	0.457136682	0.016678272	0.445179052	21.60225222	0.048718887	0.085040982	3.05E-07	3.92E-07	8.91E-08	0.108324456
222	7.160156255	9.60E-08	5.329707941	5.40E-08	1.01E-07	9.63E-08	41.33725113	2.37E-08	0.213881177	7.32E-09	0.224134642	0.006955659	0.033905269	0.472134367	0.048988855	88.26458078	0.047048918	0.293229972	0.022562436	0.039334823	0.231840195	0.03480766	0.039604292	0.291571704	17.91123941	7.48E-06	0.066465521	7.22E-07	0.45201809	0.033897166	0.396424393	0.051186299	3.32E-07	83.45892826	0.158370337	0.259767547	0.047400899	0.106879365	0.107676833	0.06274502	0.068398006	0.188761993	88.81433986	0.285659518	0.035438248	0.021972554	0.279881652	0.039223771	0.021754985
223	18.24062917	12.70958556	18.23806857	11.99105763	13.06448193	2.249341324	16.81427282	8.54E-08	0.439089368	0.011878625	0.504248484	1.22E-07	0.015297961	8.39E-07	0.029484517	23.14321434	1.67E-08	0.385908107	0.140555794	0.421065669	0.016597213	1.75E-07	9.38E-09	0.035873017	1.796133814	8.28E-08	0.234506963	0.0508998	0.56127829	1.11E-07	0.060633491	4.45E-07	0.092680817	4.68886741	1.38E-08	0.173953432	0.255497874	0.298871097	0.079242289	1.31E-08	7.59E-09	0.192435274	40.15318332	3.89E-10	0.254535048	0.229174181	0.26294985	7.30E-09	0.216967514
225	11.78233074	8.892402984	11.89736752	3.635635007	19.79724601	15.75542899	39.06757708	0.492868578	0.230746864	1.79E-09	0.240165427	0.019263205	0.002760152	4.75E-09	0.014195768	41.06631493	0.400601646	1.95E-06	0.016879161	0.016876632	0.079985341	6.49E-07	0.405222941	0.080431682	4.586923009	0.326847281	0.200319426	5.54E-08	0.321870798	4.09E-08	8.59E-08	0.043830093	0.10713222	84.98357264	0.207502105	0.025099595	0.128731164	0.039918032	0.039911823	0.052373607	0.342696943	0.163766732	43.09264445	0.373657911	0.00571423	0.005714144	9.71E-08	0.080824886	0.004272003
226	8.734632522	1.07E-07	7.786822495	1.04E-07	1.05E-07	9.62E-08	38.87693293	0.483000631	0.241367508	0.029969436	0.216441318	0.029221074	1.76E-08	9.98E-09	5.32E-09	87.0377982	0.290825912	0.274903998	0.278063757	0.034891837	0.040341391	0.039619668	0.02110775	0.020245687	20.85735884	0.439475477	0.431309387	0.053001957	0.034093144	0.042119397	6.64E-08	5.17E-07	5.43E-08	88.40278812	0.320682478	0.276399804	0.276540194	0.02047935	0.020421418	0.020608613	0.020546129	0.044322014	87.48249875	0.30127391	0.291927895	0.242381029	0.035308674	0.038672179	0.037100671
227	1.01E-07	1.09E-07	9.90E-08	5.85E-08	9.434531629	9.43348528	88.84791772	0.038732149	0.276680508	0.281339198	0.039112842	0.283615647	0.037789419	0.021342347	0.021387891	88.99464181	0.045812752	0.138697291	0.208793785	0.110830811	0.216785809	0.050156162	0.136000676	0.092922714	88.15492772	0.021441545	0.280281393	0.279617105	0.02118379	0.317803304	0.021183723	0.020550195	0.037938945	81.84868663	0.042421951	0.097630693	0.256992074	0.07736855	0.222226458	0.095296443	0.127435182	0.080628649	57.60047275	0.02499639	0.168834388	0.164007529	2.67E-09	0.481338097	2.29E-09
228	18.40588805	10.95854535	17.82587865	11.19594086	19.51676132	19.07618028	17.01848388	0.004168415	0.039059235	0.540138328	4.55E-07	7.58E-07	0.343952147	2.25E-07	0.072680436	41.99055206	1.04E-08	0.481560964	2.97E-08	0.070346098	0.016711481	0.023305074	0.202025218	0.206051125	3.053515397	0.071633137	0.126707492	0.463144118	2.18E-08	1.77E-08	0.117410642	7.26E-09	0.221104565	5.472666297	1.18E-08	0.316552994	2.19E-08	3.56E-08	0.136125114	0.201104309	0.145705311	0.200512203	35.24313601	0.010065709	1.15E-06	0.221178979	8.54E-07	8.42E-07	0.217317961
229	8.877036245	5.85E-06	3.365061944	7.53E-08	8.80E-06	2.16E-07	45.23096524	5.05E-09	0.430627875	0.422511317	0.052740088	0.007662352	0.056430858	0.018844905	0.0111826	99.69277428	0.001517168	0.136951356	0.144699471	0.001022736	0.27978714	0.147125595	0.051893679	0.237002855	94.7550035	2.11E-08	0.182303185	0.263169443	0.133038026	0.020892439	0.23469101	0.157981175	0.007924701	84.09830765	0.10164317	0.079681963	0.254682889	0.041368369	0.269184558	0.092895892	0.05911893	0.10142423	99.7957697	0.00100997	0.139454371	0.146542952	0.0049779	0.28154766	0.142724671
231	9.130015172	5.49E-08	6.378447612	3.66E-08	9.61E-07	3.82E-08	38.58844051	0.471276484	0.231646682	3.52E-09	0.233924524	0.022084312	0.011892888	1.08E-08	0.029175096	80.87803257	0.060380522	0.097969834	0.141110358	0.173767962	0.23248639	0.094840431	0.098708712	0.100735792	44.49525981	0.316142049	0.316848712	2.86E-07	0.178735567	0.161722344	5.56E-07	0.013293724	0.013256762	69.68492552	0.117732833	0.114480878	0.133545869	0.126556992	0.147142266	0.124848866	0.10217468	0.133517615	98.43481265	0.079566785	0.165069353	0.071356549	0.090125673	0.165497273	0.179258379
232	11.2444898	4.304701147	10.89562355	5.325712729	13.95108272	11.35391547	40.68077206	0.032787723	0.494596341	6.73E-09	0.069254045	4.30E-09	7.21E-09	0.203061996	0.200299877	57.69357196	0.358251582	0.163731168	7.20E-10	0.141573785	0.012353684	9.87E-10	0.166607833	0.157481947	5.981713896	0.22544175	0.356201306	6.47E-06	0.103483956	6.19E-07	1.33E-06	0.159799389	0.155065185	23.44692524	0.441068247	0.43813842	1.07E-08	0.015896855	8.94E-09	1.15E-07	0.064646602	0.040249741	44.43746473	0.238620091	0.501389724	7.59E-09	0.041713494	0.189116541	9.93E-10
234	5.912149311	3.525462088	5.78299758	2.502039289	2.502085318	2.2493461	44.52265302	0.023351297	0.078545367	3.23E-06	0.399867196	5.88E-07	0.02335162	0.396094876	0.078785827	47.38401262	0.029819099	2.93E-09	0.450370276	4.40E-09	0.426995986	0.040372561	0.052442063	8.80E-09	19.40919867	0.058304361	1.30E-07	5.00E-07	0.451927208	2.25E-07	0.058304634	0.431462763	1.78E-07	47.32643001	0.148403251	3.38E-07	0.327813449	3.38E-07	0.33695039	3.38E-07	0.186831558	3.38E-07	74.93482341	0.061007598	0.093901604	0.112400877	5.34E-07	0.335317761	1.07E-06
236	9.05E-08	3.525462906	9.87E-08	2.249341331	2.249341813	1.909647838	89.10772691	0.041991381	0.039298547	0.277908779	0.279385594	0.278983694	0.038355966	0.021372422	0.022703616	51.74797457	0.061528869	1.34E-08	0.409818272	0.048019361	0.420501359	0.060132086	2.01E-08	2.01E-08	87.93461756	0.039928697	0.029170931	0.334504791	0.263127112	0.206344645	0.057508444	0.03178524	0.037630138	88.9734167	0.015256135	0.015574005	0.385512482	0.201393191	0.201064292	0.108313693	0.036419282	0.036466919	74.16983237	0.015444523	0.024920395	0.126372845	0.371788671	0.349912831	4.34E-09
237	3.740666779	1.01E-07	2.502038487	9.27E-08	9.30E-08	7.20E-08	46.91929374	2.74E-09	0.057717205	0.446375275	3.65E-09	3.65E-09	0.043952661	0.024507741	0.427447109	88.88501131	0.021099036	0.281639178	0.275138902	0.03903461	0.020738922	0.038465938	0.038039797	0.285843617	68.99613462	2.90E-07	0.211132753	0.348132244	0.044161463	2.90E-07	0.141821404	2.90E-07	0.254751267	88.71881371	0.039419982	0.299893352	0.258747638	0.038222989	0.020770894	0.021054457	0.021168635	0.300722054	88.02372812	0.03699157	0.294112316	0.29696043	0.037670057	0.023229353	0.040766361
238	20.71007768	20.44367387	20.43494822	20.17677304	9.18E-08	1.00E-07	4.980340565	0.3985048	4.69E-07	0.078579736	0.467725815	1.04E-07	0.055188996	4.95E-08	3.02E-08	5.264488772	1.68E-06	0.338701227	9.12E-08	0.318067555	0.148689676	0.00374623	3.52E-06	0.190790014	2.760337454	0.38895032	2.02E-06	0.151171417	0.410922308	2.26E-07	0.048953301	2.52E-07	1.56E-07	2.406649636	1.21E-06	0.268951408	3.02E-08	0.223057564	0.212029627	0.010137745	0.034547993	0.251274421	88.74852503	0.037326233	0.285626116	0.274510481	0.036674588	0.286194092	0.038715042
240	1.04E-07	1.06E-07	4.80E-08	8.23E-08	9.82E-08	9.85E-08	88.11737925	0.062382941	0.293091343	0.300145487	0.039528679	0.205817911	0.040185697	0.029579343	0.029268598	86.14071817	0.038471289	0.293413716	0.237264331	0.036796967	0.294407713	0.043157779	0.021691872	0.034796334	80.16473633	0.089132805	0.237331319	0.290050664	0.088681753	0.076856841	0.074062173	0.086709408	0.057175037	85.1506779	0.04089434	0.339921761	0.143646721	0.038360643	0.26249129	0.027987963	0.028120445	0.118576837	89.07582448	0.037769836	0.28372371	0.282919184	0.03627315	0.279965253	0.037319318
[truncated: 11 more columns]
